# Supplementary material for: Metabolomic Analysis of the Takifugu Obscurus Gill under Acute Hypoxic Stress
Source: Animals (Basel). 2022 Sep 29;12(19):2611. doi: 10.3390/ani12192611 (PMC9559691; doi:10.3390/ani12192611)
Supplement: Supplementary file 1 [file animals-12-02611-s001.zip]

Archive with 1 entries (1 files):
- animals-1916517-supplementary.pdf
